# Supplementary material for: Evaluation of Pharmacological Rescue of Melanocortin-4 Receptor Nonsense Mutations by Aminoglycoside
Source: Life (Basel). 2022 Nov 5;12(11):1793. doi: 10.3390/life12111793 (PMC9697516; doi:10.3390/life12111793)
Supplement: Supplementary file 1 [file life-12-01793-s001.zip]

Archive with 1 entries (1 files):
- S1_Sourcedata_Manuscript_MC4R_StopMutationen_22.xlsx
