# Supplementary material for: Evaluation of Pharmacological Rescue of Melanocortin-4 Receptor Nonsense Mutations by Aminoglycoside
Source: Life (Basel). 2022 Nov 5;12(11):1793. doi: 10.3390/life12111793 (PMC9697516; doi:10.3390/life12111793)
Supplement: Supplementary file 1 [file life-12-01793-s001.zip › S1_Sourcedata_Manuscript_MC4R_StopMutationen_22.xlsx]

## Sheet: Viability°
	Assay 1			Assay 2			Assay 3
G418 [µg/ml]
1000	0.331	0.365	0.429	0.396	0.377	0.378	0.381	0.374	0.376
750	0.429	0.483	0.392	0.417	0.41	0.436	0.409	0.339	0.273
500	0.336	0.34	0.714	0.43	0.454	0.48	0.398	0.414	0.494
250	0.622	0.6	0.527	0.652	0.581	0.575	0.391	0.355	0.44
125	0.51	0.571	0.788	0.567	0.667	0.753	0.541	0.522	0.371
100	0.771	0.628	0.692	0.667	0.569	0.289	0.539	0.538	0.249
50	0.492	0.602	0.874	0.53	0.529	0.562	0.685	0.677	0.359
0	0.799	0.737	0.672	0.724	0.718	0.706	0.729	0.513	0.593
Puromycin 5µg/ml	0.287	0.276	0.294	0.114	0.11	0.118	0.106	0.095	0.094
Mittelwert bei 0µg/ml:
48h	0.736			0.716			0.611667
fold over 0 µg/ml:
	Assay 1			Assay 2			Assay 3
G418 [µg/ml]
1000	0.449728	0.495924	0.58288	0.553073	0.526536	0.527933	0.622888	0.611444	0.614714
750	0.58288	0.65625	0.532609	0.582402	0.572626	0.608939	0.668665	0.554223	0.446322
500	0.456522	0.461957	0.970109	0.600559	0.634078	0.670391	0.650681	0.676839	0.807629
250	0.845109	0.815217	0.716033	0.910615	0.811453	0.803073	0.639237	0.580381	0.719346
125	0.692935	0.775815	1.07065	0.791899	0.931564	1.05168	0.884469	0.853406	0.60654
100	1.04755	0.853261	0.940217	0.931564	0.794693	0.403631	0.881199	0.879564	0.407084
50	0.668478	0.817935	1.1875	0.740223	0.738827	0.784916	1.11989	1.10681	0.586921
0	1.0856	1.00136	0.913043	1.01117	1.00279	0.986034	1.19183	0.838692	0.969482
Puromycin 5 µg/ml	0.389946	0.375	0.399457	0.159218	0.153631	0.164804	0.173297	0.155313	0.153678

## Sheet: GloSensor°
given are all raw data obtained from Glo Sensor Assays measured in Mithras 940
			Time/Pos	00:00:000	0.105093	0.199421	0.304282	0.39838	0.493056	0.59838	0.691898		Time/Pos	00:00:000	0.10463	0.198958	0.303935	0.398264	11:48:020	0.596875	0.690741	0.796065	0.889815	0.984491	25:57:720	28:19:280	30:40:930	33:02:610	35:24:240	37:45:920	40:07:570	42:29:210	44:50:890	47:12:520
Assay 1	alpha-MSH 10-6M	MC4R-WT 0	A01	310	260	250	210	190	180					2880	6070	8160	9380	10550	11460	12140	12330	12620	12570	12500	12120	11670	11430	11110	10890	10830	10220	9820	9900	9660
			A02	330	280	270	250	230	180					2840	6470	9340	11540	13190	14530	15510	16030	16490	16450	16020	15810	15700	15320	15220	14930	14370	14110	13830	13630	13360
			A03	380	360	320	300	240	240					3980	9030	12340	14870	17120	19010	20100	20630	20690	20460	20440	20290	19630	19210	18500	18510	18140	17770	17300	16870	16840
		MC4R-WT 125 µg/ml G418	A04	520	410	380	340	330	290					7170	15720	19970	21860	23260	23990	24200	23480	23430	22710	21880	21370	20590	19900	19610	19380	18720	18010	18080	17560	16820
			A05	490	400	370	350	310	290					7710	16320	20460	22630	23360	23750	23580	23380	22860	22130	21320	20730	20140	19410	18680	18660	17970	17340	17000	16910	16450
			A06	470	410	370	340	400	300					6190	11860	15530	18830	21350	23500	24790	25660	25950	25540	25010	24610	23710	23250	22720	22070	21520	20970	20220	19940	19540
	ro4 10-6M	MC4R-WT 0	A07	370	300	270	270	250	230					8850	16960	23020	25520	25980	25730	24670	23860	23060	21510	21040	20000	19300	18680	18190	17960	17450	17200	16450	16490	15890
			A08	360	290	320	290	250	230					8150	19850	26140	28900	29360	28390	27540	26360	25620	24650	23640	23220	22140	21600	21020	20510	19970	19620	18980	18910	18190
			A09	320	310	230	230	230	230					10520	22280	26730	27180	26570	25600	24270	23250	22140	21550	20680	20050	19740	18930	18450	18130	17550	17420	16950	16740	16130
		MC4R-WT 125 µg/ml G418	A10	460	400	370	320	290	310					11700	26720	33270	34820	34340	32520	31060	29700	27740	26630	25720	24760	23730	23390	22460	21760	21490	20730	20310	19890	19570
			A11	430	370	320	300	300	260					12380	23980	29190	30020	29350	27760	26450	25070	24150	22800	21790	21070	20340	19520	19350	18520	17930	17190	17380	16930	16500
			A12	460	390	370	310	320	290					12190	23320	27810	29570	28850	27460	26090	24930	23370	22740	21650	20890	20140	19510	18960	18380	18230	17500	17190	16840	16380
	alpha-MSH 10-6M	MC4R-W16X 0	B01	330	320	250	230	210	210					230	230	210	210	220	230	240	180	190	220	210	200	210	210	170	220	210	190	190	160	170
			B02	440	370	330	310	300	300					290	250	250	240	240	280	260	240	240	210	240	240	200	250	210	210	210	220	210	210	210
			B03	430	390	320	340	320	260					320	310	320	280	290	290	260	290	230	270	210	230	240	250	220	280	240	240	210	250	220
		MC4R-W16X 125µg/ml G418	B04	520	470	470	380	390	360					430	400	390	370	380	390	370	310	340	320	340	360	360	340	310	360	340	310	330	320	310
			B05	530	470	410	360	350	310					360	370	350	340	340	330	320	310	310	300	280	300	270	270	290	290	250	290	260	260	240
			B06	550	510	450	420	390	350					420	430	400	370	380	380	350	370	320	310	310	310	320	320	330	300	280	330	290	280	290
	ro4 10-6M	MC4R-W16X 0	B07	350	350	360	310	280	310					300	310	290	280	260	270	240	260	240	250	230	210	220	240	210	190	230	230	250	210	210
			B08	380	370	350	320	330	280					320	340	310	320	270	280	290	290	290	260	260	220	250	230	220	220	210	240	220	230	250
			B09	360	350	310	300	270	270					290	300	320	280	290	310	270	270	270	250	240	230	220	230	220	240	220	210	230	190	220
		MC4R-W16X 125µg/ml G418	B10	470	510	400	380	340	310					380	380	360	380	340	340	330	300	290	320	310	290	320	280	250	290	240	270	260	270	230
			B11	470	430	430	350	350	340					430	410	360	330	350	340	300	310	310	250	280	280	280	280	270	270	240	250	280	240	270
			B12	400	330	320	290	250	280					320	310	310	290	300	280	280	270	230	280	260	230	230	240	220	240	220	210	210	210	250
	alpha-MSH 10-6M	MC4R-Y35X_D37V 0	C01	360	350	250	280	260	280					240	260	230	240	240	240	240	190	220	210	200	210	190	230	180	220	170	180	170	190	180
			C02	390	370	300	310	280	270					270	250	260	220	260	250	230	220	210	210	220	190	190	190	240	190	190	200	160	200	200
			C03	490	390	380	350	350	290					320	350	330	300	270	270	240	240	250	230	260	210	230	240	230	220	230	210	180	240	230
		MC4R-Y35X_D37V 125µg/ml G418	C04	610	530	470	430	380	390					390	370	370	370	330	300	290	320	290	280	300	290	250	280	300	280	280	260	260	260	250
			C05	620	540	470	470	450	400					410	380	390	340	340	310	340	300	310	330	290	260	290	260	280	250	250	230	280	270	260
			C06	650	520	500	490	430	360					410	400	430	360	350	330	320	310	290	320	260	310	280	300	270	250	250	280	270	270	250
	ro4 10-6M	MC4R-Y35X_D37V 0	C07	360	290	250	260	270	230					290	250	220	260	250	230	210	210	180	220	180	210	190	180	180	220	160	180	160	200	200
			C08	380	320	310	300	240	250					280	270	260	280	250	250	260	220	210	270	200	200	180	190	200	200	200	190	190	200	240
			C09	400	360	320	320	300	310					290	300	320	250	260	240	250	220	270	250	240	220	220	230	210	200	210	200	210	230	210
		MC4R-Y35X_D37V 125µg/ml G418	C10	600	480	460	420	460	410					430	380	370	380	330	320	320	330	300	310	300	280	280	300	280	300	270	270	260	270	250
			C11	510	500	440	390	370	400					440	450	390	350	340	320	350	330	320	290	260	260	280	270	240	270	290	270	240	220	250
			C12	430	440	420	370	340	310					360	380	320	300	280	280	280	260	270	270	250	240	220	240	230	220	240	220	250	230	240
	alpha-MSH 10-6M	MC4R-E61X 0	D01	250	190	240	200	170	180					160	180	190	130	160	150	170	160	120	150	170	160	150	130	150	140	130	110	100	140	110
			D02	320	300	240	230	200	200					180	190	190	160	160	170	160	170	180	170	150	170	190	180	170	180	140	160	160	140	140
			D03	320	300	250	240	230	250					240	230	210	230	200	200	180	190	190	190	200	160	160	190	180	190	200	160	150	190	180
		MC4R-E61X 125µg/ml G418	D04	450	380	380	360	320	320					320	300	320	260	280	250	240	260	200	230	220	220	220	220	200	230	190	200	190	220	200
			D05	520	400	330	360	360	320					300	310	280	290	280	290	240	260	280	240	230	220	230	240	220	230	230	220	230	230	230
			D06	470	430	380	390	320	310					340	360	320	280	260	290	250	270	280	250	230	240	260	270	230	230	240	220	210	190	230
	ro4 10-6M	MC4R-E61X 0	D07	250	270	250	200	200	180					210	240	230	170	160	180	150	170	180	170	140	150	170	140	130	150	130	160	140	130	120
			D08	280	230	210	230	170	200					220	180	190	180	210	160	210	200	170	130	120	140	150	140	150	140	150	140	140	150	140
			D09	280	290	240	220	210	220					240	230	210	220	160	170	150	160	170	150	160	150	140	180	170	150	160	160	170	140	130
		MC4R-E61X 125µg/ml G418	D10	510	410	380	340	350	320					370	340	350	310	250	280	340	280	230	250	250	230	230	210	200	250	210	220	210	240	220
			D11	380	350	360	320	300	230					300	280	290	300	290	250	290	240	240	270	240	210	220	210	220	230	220	210	220	230	190
			D12	330	270	250	220	220	240					280	240	230	230	200	180	220	160	190	190	160	170	190	170	170	160	180	190	160	150	170
	alpha-MSH 10-6M	MC4R-W258X 0	E01	390	360	300	300	270	270					300	300	240	240	220	210	230	230	230	210	200	180	190	200	190	220	190	240	200	180	200
			E02	490	430	420	410	360	310					340	310	350	290	320	280	280	270	270	270	280	280	240	240	240	250	250	220	220	240	210
			E03	500	460	390	320	360	360					350	350	360	320	320	290	290	270	250	280	270	280	240	290	250	230	240	270	280	260	270
		MC4R-W258X 125µg/ml G418	E04	680	630	560	550	490	420					510	510	480	540	430	520	450	420	400	430	400	380	410	380	410	340	400	350	390	350	350
			E05	660	560	500	470	460	410					430	470	470	480	670	440	410	420	390	390	380	350	370	380	380	350	320	340	330	360	320
			E06	570	620	530	450	460	420					500	470	490	400	480	430	420	400	400	400	360	410	400	360	400	370	360	330	310	340	300
	ro4 10-6M	MC4R-W258X 0	E07	470	400	370	310	330	330					320	340	320	290	250	300	290	230	250	220	220	220	220	210	250	210	250	230	210	200	220
			E08	450	390	340	330	340	340					330	370	340	290	280	290	250	290	270	230	240	230	240	260	200	250	220	240	200	200	220
			E09	440	380	410	370	320	290					320	310	320	270	240	240	230	270	240	230	260	230	240	240	260	210	190	210	220	200	220
		MC4R-W258X 125µg/ml G418	E10	580	630	580	480	530	470					500	570	530	530	520	520	480	440	440	470	400	400	370	400	360	380	390	370	400	350	370
			E11	670	600	510	500	440	430					490	540	490	480	480	410	410	450	470	430	420	370	330	340	380	360	340	310	360	360	300
			E12	540	520	450	420	400	390					470	460	460	410	440	360	410	380	360	340	350	370	340	340	330	310	320	280	310	340	280
	alpha-MSH 10-6M	MC4R-Q307X 0	F01	440	390	350	280	320	310					310	340	290	280	330	270	280	280	250	220	250	250	240	250	240	180	240	210	230	240	220
			F02	510	500	410	390	380	350					390	370	340	340	360	310	270	270	320	260	260	260	250	230	240	280	280	240	230	240	230
			F03	420	460	400	370	350	360					340	330	320	320	330	270	280	290	280	300	270	270	270	240	250	260	240	270	240	250	240
		MC4R-Q307X 125µg/ml G418	F04	690	610	570	520	490	440					510	480	520	500	530	460	500	460	480	460	420	420	430	420	390	360	380	350	390	380	380
			F05	520	510	430	440	400	360					420	420	400	390	400	410	380	330	390	330	320	360	280	290	300	290	320	290	310	300	320
			F06	540	460	390	370	370	330					370	440	470	420	360	400	320	340	310	260	280	280	310	320	290	240	310	260	260	250	250
	ro4 10-6M	MC4R-Q307X 0	F07	430	440	390	370	350	380					360	350	330	370	330	340	330	350	300	310	270	290	280	290	260	260	270	240	290	260	290
			F08	420	390	360	330	340	300					360	340	330	330	310	310	310	280	310	260	230	240	260	250	250	250	230	220	230	240	220
			F09	480	450	370	360	340	320					370	370	340	330	310	320	330	270	280	270	270	290	240	240	260	230	220	210	240	220	260
		MC4R-Q307X 125µg/ml G418	F10	560	570	530	480	500	450					450	520	550	540	540	460	420	400	390	410	370	350	370	340	350	360	340	330	290	320	300
			F11	660	670	520	540	480	500					630	680	650	570	600	560	480	520	510	450	430	440	420	430	420	420	410	360	390	360	370
			F12	590	450	450	500	370	370					490	530	550	430	430	420	420	360	410	370	360	380	380	330	380	320	380	330	320	320	270
	alpha-MSH 10-6M	pcDps 0	G01	410	350	290	270	290	290					260	240	260	220	210	220	210	200	170	230	170	220	200	170	210	180	210	190	200	210	220
			G02	420	340	360	310	290	260					310	250	270	260	240	260	210	250	220	190	180	230	170	190	200	200	200	220	170	190	200
			G03	440	450	410	360	320	340					290	300	300	310	260	300	230	250	240	240	240	240	210	250	220	220	230	240	260	240	210
		pcDps 125 µg/ml G418	G04	590	510	540	480	400	400					420	440	420	330	350	360	330	320	320	310	300	310	300	300	290	260	280	290	280	280	290
			G05	450	420	370	390	330	350					340	290	350	260	280	270	240	260	240	240	210	220	210	230	240	220	240	220	180	180	220
			G06	510	450	360	350	360	350					380	370	340	290	270	270	260	240	240	250	250	240	240	220	220	210	200	240	240	220	200
	ro4 10-6M	pcDps 0	G07	480	450	420	340	330	330					390	380	320	330	280	310	270	260	270	260	250	260	240	220	250	240	230	210	250	220	200
			G08	420	410	350	310	310	260					310	290	310	290	230	220	250	240	210	230	230	220	210	230	200	190	190	200	210	210	220
			G09	420	370	330	290	290	310					310	300	260	260	270	230	220	200	230	220	240	220	200	200	180	160	200	210	210	200	170
		pcDps 125 µg/ml G418	G10	530	490	460	470	400	330					420	360	360	340	300	330	320	290	330	340	290	290	260	270	270	290	220	280	240	270	220
			G11	550	460	390	420	380	340					350	350	360	340	310	280	290	280	310	290	270	290	290	290	240	270	280	210	220	260	230
			G12	470	430	630	340	310	300					280	310	300	260	290	270	280	270	260	270	220	200	250	220	230	230	220	240	190	210	200
			H01
			H02
			H03
			H04
			H05
			H06
			H07
			H08
			H09
			H10
			H11
			H12
			Time/Pos	00:00:000	0.105093	0.199421	0.304282	0.39838	0.493056	0.59838	0.691898		Time/Pos	00:00:000	0.10463	0.198958	0.303935	0.398264	11:48:020	0.596875	0.690741	0.796065	0.889815	0.984491	25:57:720	28:19:280	30:40:930	33:02:610	35:24:240	37:45:920	40:07:570	42:29:210	44:50:890	47:12:520
Assay 2	alpha-MSH 10-6M	MC4R-WT 0	A01	350	320	370	390	350	380					6750	16740	23150	26600	28710	29890	30600	30310	29800	29670	28910	27830	27050	26110	25350	24680	23690	22820	21690	21290	20810
			A02	400	460	440	490	500	540					9860	23860	33630	40150	44690	48510	50050	51030	51630	51690	50980	50010	48670	47640	45860	44440	42910	41400	40180	39340	37960
			A03	450	530	550	550	560	580					8160	18820	26640	33680	39320	44600	48480	51700	53110	54140	54220	53340	52650	51160	49700	48800	47120	45710	44140	42920	41280
		MC4R-WT 125 µg/ml G418	A04	700	760	880	880	840	900					12670	27610	37150	45650	53550	60780	66940	71440	74150	75840	76040	75200	73420	71600	69800	66600	64550	62470	59700	57400	56310
			A05	820	820	880	930	870	880					17280	34210	45770	56350	65120	72620	78940	83540	85440	86890	85250	83610	81800	78890	76480	73950	70740	68200	65580	63360	61190
			A06	780	760	850	880	970	950					19840	39650	51250	60810	68780	76100	82270	85870	88020	87600	87320	84890	83010	80930	77860	75350	73010	69780	67610	64660	62870
	ro4 10-6M	MC4R-WT 0	A07	670	690	720	680	750	740					24720	51110	73150	88100	95030	96590	95990	93130	90050	86800	82780	80540	77030	74150	71760	69070	66240	64260	61570	59850	57900
			A08	630	720	730	690	750	780					22740	47670	66310	79100	85420	86680	86600	83620	81070	78250	74600	71610	69390	66320	63510	61770	59130	57250	55550	53250	51630
			A09	550	630	660	640	640	710					24340	49770	66950	76610	80410	81990	80590	78240	76110	73160	70720	68000	65270	62970	60340	58220	56890	54620	52410	50800	49460
		MC4R-WT 125 µg/ml G418	A10	740	760	850	870	920	850					21680	53070	82450	101490	110020	111750	110230	108160	104090	100440	95920	92070	87540	84410	81230	78020	75320	72190	69910	67670	65740
			A11	700	790	810	800	890	820					17660	48260	78550	98160	107480	109940	108040	105650	101740	99030	94080	90350	86460	82940	79910	76310	73590	71030	68570	65670	63630
			A12	390	450	470	510	460	480					17350	35600	46410	50530	52060	51740	49720	47980	45940	44100	41360	39760	38240	36140	34600	33490	32080	30970	29970	28800	27730
	alpha-MSH 10-6M	MC4R-W16X 0	B01	440	470	450	490	500	520					520	620	580	550	560	520	540	500	490	480	460	460	450	390	370	420	390	440	400	350	370
			B02	500	540	630	600	650	590					710	680	730	680	670	700	690	660	590	590	570	590	530	540	510	480	450	470	520	500	490
			B03	540	550	580	610	600	630					670	650	630	630	620	590	670	700	560	640	580	540	580	520	480	540	470	470	510	440	470
		MC4R-W16X 125µg/ml G418	B04	710	780	790	880	900	840					1040	980	970	1020	1050	1030	1010	990	970	900	960	840	840	830	770	750	720	720	670	710	680
			B05	740	810	900	840	990	920					1030	1100	1060	1150	1110	1110	1110	1100	1010	960	920	980	870	870	790	820	770	770	760	700	700
			B06	820	890	910	1000	1010	990					1130	1170	1170	1190	1160	1270	1280	1250	1240	1230	1150	1110	1030	1090	990	960	960	960	840	850	880
	ro4 10-6M	MC4R-W16X 0	B07	520	550	630	610	650	620					780	800	840	830	830	810	790	700	680	680	620	640	600	620	540	560	570	550	500	480	490
			B08	500	510	560	640	600	650					700	730	810	760	720	750	690	690	650	600	640	580	540	570	500	470	510	440	490	420	450
			B09	480	500	590	580	580	600					690	740	740	760	680	710	650	670	690	570	590	530	530	520	500	510	450	480	480	440	420
		MC4R-W16X 125µg/ml G418	B10	810	870	860	910	990	980					1130	1230	1320	1330	1350	1280	1210	1110	1060	1060	970	920	900	890	830	870	830	800	770	750	690
			B11	750	720	800	780	790	830					960	1180	1160	1210	1240	1110	1020	1010	960	1420	920	830	880	760	740	730	710	740	690	660	620
			B12	540	570	600	620	680	540					830	830	930	890	840	890	810	840	780	730	710	670	660	670	600	650	590	510	560	560	520
	alpha-MSH 10-6M	MC4R-Y35X_D37V 0	C01	490	570	550	530	560	580					630	630	640	640	690	640	570	620	600	580	490	580	510	520	500	460	410	480	420	430	420
			C02	560	540	640	650	660	660					750	650	700	650	650	610	610	610	580	560	520	500	490	460	460	480	420	440	450	390	440
			C03	520	590	600	630	670	630					680	720	690	680	700	710	630	610	650	630	550	540	560	530	470	530	520	480	490	440	450
		MC4R-Y35X_D37V 125µg/ml G418	C04	710	770	800	850	820	840					920	870	860	790	860	830	770	770	730	670	670	680	620	660	570	590	620	570	530	510	480
			C05	660	740	830	820	880	840					890	870	960	900	830	800	770	750	770	790	720	700	660	650	590	560	570	570	550	560	470
			C06	680	740	780	890	800	870					930	950	900	790	800	830	770	760	710	710	650	680	610	620	570	630	580	520	510	510	490
	ro4 10-6M	MC4R-Y35X_D37V 0	C07	430	490	510	500	500	510					610	590	610	610	550	550	560	530	490	450	450	450	480	440	430	420	400	420	380	360	380
			C08	550	540	540	570	610	640					620	630	680	650	620	630	710	640	660	560	520	520	500	520	500	420	460	500	450	460	410
			C09	560	600	610	680	670	690					770	800	750	770	750	770	700	610	720	630	660	590	580	540	560	550	530	470	470	460	470
		MC4R-Y35X_D37V 125µg/ml G418	C10	760	830	890	860	850	910					1010	990	1030	1050	970	910	890	840	870	810	770	730	720	670	700	680	600	600	620	530	560
			C11	720	780	770	850	830	910					970	870	980	860	930	880	770	790	710	750	760	750	700	690	600	550	570	600	590	530	550
			C12	530	580	590	600	560	600					590	610	590	610	530	560	480	480	510	500	440	440	370	410	410	390	400	380	320	360	400
	alpha-MSH 10-6M	MC4R-E61X 0	D01	350	410	420	480	440	430					440	490	470	480	430	430	380	430	360	370	380	330	330	340	330	310	300	320	310	280	310
			D02	370	400	460	500	510	460					490	540	500	480	480	510	470	450	460	420	410	430	370	400	390	360	360	370	330	330	320
			D03	430	430	500	470	490	550					520	510	530	480	460	460	410	460	420	410	380	390	380	320	400	340	360	310	340	360	300
		MC4R-E61X 125µg/ml G418	D04	550	610	630	630	720	710					800	700	740	710	640	600	620	610	650	550	570	540	540	510	510	510	450	450	420	450	440
			D05	560	620	630	660	670	770					770	750	740	690	640	670	1210	680	620	610	570	540	550	520	530	470	470	440	460	460	470
			D06	540	600	680	610	660	640					760	730	690	650	630	590	590	610	620	580	580	510	500	490	440	450	440	440	420	450	480
	ro4 10-6M	MC4R-E61X 0	D07	320	310	350	330	350	340					360	400	430	370	400	350	370	280	310	310	340	300	300	280	270	260	240	240	260	270	230
			D08	280	350	370	380	340	370					410	460	390	390	390	340	400	340	310	320	330	310	280	280	300	280	240	250	230	230	200
			D09	430	450	450	440	500	470					560	540	560	570	540	490	540	510	420	430	460	430	380	410	390	360	360	360	310	320	330
		MC4R-E61X 125µg/ml G418	D10	630	620	620	650	660	690					730	760	720	720	670	650	650	690	590	590	520	550	470	490	510	480	470	410	410	450	380
			D11	530	650	620	700	620	650					740	700	720	740	730	680	620	580	610	630	540	530	540	470	500	470	450	450	450	390	410
			D12	480	490	520	520	530	520					550	590	520	540	510	480	470	420	420	440	400	390	410	370	370	380	350	320	350	330	290
	alpha-MSH 10-6M	MC4R-W258X 0	E01	600	620	610	630	630	710					760	770	710	700	730	630	640	630	620	570	560	540	550	520	520	480	480	460	410	450	410
			E02	580	680	650	700	710	730					740	840	720	780	660	660	620	680	630	620	570	600	580	540	510	500	500	500	470	450	420
			E03	640	650	700	740	760	770					780	800	820	790	770	770	740	740	740	730	700	660	610	670	630	610	590	560	550	540	460
		MC4R-W258X 125µg/ml G418	E04	810	870	900	1020	990	980					1100	1110	1100	1160	1180	1200	1230	1110	1170	1090	1090	1000	970	920	940	910	840	780	820	740	850
			E05	900	890	920	960	1000	1020					1160	1200	1240	1300	1310	1340	1320	1230	1180	1140	1120	1090	1060	970	1000	1010	890	890	830	860	780
			E06	810	820	860	900	930	930					1140	1180	1230	1200	1320	1260	1310	1300	1250	1180	1230	1160	1140	1060	1030	950	970	890	890	880	830
	ro4 10-6M	MC4R-W258X 0	E07	350	430	420	470	440	450					510	520	510	480	460	440	450	430	380	420	410	360	380	310	350	350	330	290	320	300	290
			E08	530	550	560	570	600	610					740	690	680	650	630	600	620	540	560	540	520	490	490	430	470	450	420	400	410	370	410
			E09	660	710	730	740	720	710					790	880	810	700	730	680	720	700	640	660	600	630	570	550	540	510	510	520	530	500	450
		MC4R-W258X 125µg/ml G418	E10	790	840	880	980	960	910					1210	1270	1310	1340	1290	1240	1120	1110	1140	1060	1030	960	920	920	910	880	860	720	750	680	740
			E11	750	820	860	890	900	930					1110	1190	1270	1320	1300	1310	1170	1070	1070	1000	1010	930	930	870	890	830	800	790	740	730	640
			E12	810	850	930	860	950	910					1180	1250	1280	1300	1250	1170	1080	1130	1020	1050	960	880	880	900	850	800	800	780	760	670	710
	alpha-MSH 10-6M	MC4R-Q307X 0	F01	600	700	730	710	760	770					760	780	900	790	780	810	700	750	720	750	690	650	640	620	590	570	530	540	560	540	470
			F02	600	690	700	660	700	750					780	770	820	790	740	780	730	740	720	710	680	660	650	640	640	640	570	570	530	560	470
			F03	600	640	700	740	760	780					770	770	870	760	760	780	750	720	760	740	720	690	640	690	650	610	630	630	560	560	520
		MC4R-Q307X 125µg/ml G418	F04	810	820	880	950	950	970					1140	1110	1130	1140	1190	1290	1310	1270	1380	1270	1270	1200	1150	1120	1080	1080	980	1000	1030	950	920
			F05	850	800	910	950	920	950					1080	1150	1080	1140	1220	1240	1220	1280	1330	1230	1290	1190	1120	1060	1040	1000	960	970	900	880	830
			F06	850	900	970	990	990	1030					1110	1160	1170	1160	1190	1290	1320	1470	1380	1330	1340	1260	1250	1140	1100	1110	1080	1040	940	940	880
	ro4 10-6M	MC4R-Q307X 0	F07	470	470	480	530	520	530					580	610	620	610	550	580	560	590	550	530	520	500	440	440	450	400	430	420	360	380	360
			F08	530	520	600	640	590	650					730	770	770	810	830	770	760	730	740	730	690	650	640	560	560	530	510	620	520	540	430
			F09	570	650	630	650	700	690					700	850	870	850	920	900	860	870	800	740	690	790	700	620	590	600	520	580	530	490	540
		MC4R-Q307X 125µg/ml G418	F10	650	680	740	690	730	740					1000	1190	1380	1430	1400	1380	1360	1300	1190	1160	1070	1070	1030	930	950	920	820	800	810	750	760
			F11	860	830	910	950	1000	990					1320	1630	1690	1760	1780	1620	1560	1520	1440	1390	1280	1170	1240	1140	1060	1070	990	1010	990	940	880
			F12	940	890	1060	1040	1080	1070					1480	1720	1860	1870	1830	1810	1700	1660	1460	1380	1350	1290	1180	1240	1110	1090	1020	950	1000	900	900
	alpha-MSH 10-6M	pcDps 0	G01	500	520	550	580	580	600					620	570	580	580	530	580	480	530	520	470	480	420	410	420	430	390	390	390	350	400	380
			G02	610	580	620	630	690	730					750	690	680	650	650	670	680	600	580	590	560	540	520	540	500	490	510	430	480	410	440
			G03	520	550	610	650	650	640					700	670	670	610	620	600	590	600	550	510	520	530	490	440	510	480	460	460	400	400	360
		pcDps 125 µg/ml G418	G04	660	720	730	700	800	800					790	770	740	780	710	720	720	640	630	630	600	640	600	600	550	530	510	520	440	470	480
			G05	790	780	760	780	830	850					850	860	850	840	840	750	730	700	670	650	730	620	620	600	570	610	530	470	520	490	540
			G06	780	840	880	870	930	930					950	950	940	840	840	840	770	760	760	740	700	690	650	630	580	590	560	570	560	550	510
	ro4 10-6M	pcDps 0	G07	520	560	550	580	620	640					610	590	570	600	520	550	560	530	510	480	430	470	430	420	420	430	370	380	350	400	370
			G08	660	600	630	660	730	730					820	750	730	710	700	670	580	660	610	560	550	500	490	520	500	490	490	450	450	420	440
			G09	630	690	680	770	740	760					850	790	780	760	700	710	700	650	650	650	580	570	500	580	520	480	510	430	450	430	450
		pcDps 125 µg/ml G418	G10	690	770	750	760	780	840					830	910	860	760	820	800	710	700	720	680	640	610	610	580	560	560	510	490	480	460	500
			G11	570	630	680	660	690	710					710	690	700	680	620	640	560	580	540	540	520	470	450	460	490	420	410	410	400	400	400
			G12	620	610	650	660	710	670					730	710	670	620	650	600	600	550	520	550	490	510	430	450	410	430	430	410	410	370	350
			H01
			H02
			H03
			H04
			H05
			H06
			H07
			H08
			H09
			H10
			H11
			H12
			Time/Pos	00:00:000	0.105093	0.199421	0.304282	0.39838	0.493056	0.59838	0.691898		Time/Pos	00:00:000	0.10463	0.198958	0.303935	0.398264	11:48:020	0.596875	0.690741	0.796065	0.889815	0.984491	25:57:720	28:19:280	30:40:930	33:02:610	35:24:240	37:45:920	40:07:570	42:29:210	44:50:890	47:12:520
Assay 3	alpha-MSH 10-6M	MC4R-WT 0	A01	540	480	410	360	320	300					5690	10390	12560	16790	21900	26180	29450	31310	32550	32740	32620	32310	31920	31280	30420	29850	29370	29250	28780	28170	28120
			A02	730	650	580	470	430	390					10920	23430	30520	36330	42610	47080	50950	53030	53870	54080	53290	52660	51700	50490	49630	48850	48780	47540	46830	46530	45760
			A03	740	650	590	460	450	470					8160	17600	23090	28740	34780	38980	42410	44790	45600	46220	46000	45240	43930	42960	42220	41770	41150	40440	39710	39550	38950
		MC4R-WT 125 µg/ml G418	A04	380	350	260	260	220	220					2530	5810	8540	11580	14540	17210	19280	20590	21310	21260	21210	21100	20440	19900	19560	19420	18880	18480	18380	17810	18060
			A05	480	530	430	370	360	340					6880	11880	16930	24060	30320	34650	36770	37860	37890	37330	35850	35530	34860	33800	32740	32240	31250	31420	30590	29980	29360
			A06	480	390	370	310	300	280					7180	13220	15940	18780	21360	23680	25320	26400	26900	26950	26920	26520	26290	25570	25130	24350	23980	23640	23410	22810	22650
	setmelanotide 10-6M	MC4R-WT 0	A07	900	800	710	600	560	580					36850	70040	84260	87080	86020	83010	79980	76960	74050	71500	69180	66650	64880	62900	62390	60700	59440	59050	57630	56900	56000
			A08	870	790	680	620	550	490					27600	57870	88410	104400	109710	108530	105870	101780	99280	95300	92520	90060	87410	85920	83370	81650	81120	79000	78470	76630	75580
			A09	670	580	560	460	470	420					18050	36900	51370	57780	58570	57010	55210	53520	51590	49930	48560	46120	45440	44580	43400	42700	41730	41230	40680	40120	39290
		MC4R-WT 125 µg/ml G418	A10	370	340	260	270	220	250					10520	22740	29890	33080	33700	33420	32100	30830	29940	28810	27800	27040	26030	25150	24710	23930	23550	23130	22320	22380	21710
			A11	400	350	310	280	250	230					14110	27620	33760	36170	35490	34520	32940	31480	30360	29280	28190	27430	26420	25740	25050	24270	24280	23970	23140	22880	22580
			A12	290	260	200	200	200	160					7660	16820	22010	23460	23480	22610	21820	20670	20160	19370	18630	18450	17770	17330	16990	16530	16220	16360	16010	15880	15490
	alpha-MSH 10-6M	MC4R-W16X 0	B01	610	580	480	430	410	390					410	430	370	380	370	370	360	360	340	360	320	330	380	350	360	370	320	330	320	340	330
			B02	880	790	710	590	530	480					590	610	520	600	610	600	560	620	570	620	560	560	470	520	570	550	500	510	520	540	520
			B03	760	710	620	560	500	460					520	530	520	470	500	450	430	420	390	410	430	410	390	420	420	420	420	410	380	410	420
		MC4R-W16X 125 µg/ml G418	B04	460	480	360	320	300	320					420	370	390	370	330	350	350	350	310	390	350	340	330	340	330	290	300	280	320	310	340
			B05	440	400	320	360	270	250					310	310	350	300	310	330	330	340	340	320	290	300	290	330	310	300	330	280	300	270	250
			B06	420	390	350	300	270	300					330	300	320	330	340	350	350	340	340	310	300	320	290	300	280	300	300	320	290	300	290
	setmelanotide 10-6M	MC4R-W16X 0	B07	1150	990	890	710	690	680					870	830	800	760	660	660	700	610	600	640	570	650	590	590	570	600	580	580	580	570	580
			B08	1000	920	760	700	620	630					830	820	800	730	670	660	670	630	590	550	570	590	550	520	540	570	550	540	550	590	570
			B09	980	860	800	630	660	590					770	780	680	660	670	610	600	580	520	540	570	560	480	510	520	500	510	510	480	510	510
		MC4R-W16X 125 µg/ml G418	B10	380	360	350	240	290	270					320	380	400	340	350	340	280	330	300	280	290	320	290	270	320	290	290	280	250	310	280
			B11	380	310	270	270	240	240					340	370	370	370	410	340	350	320	300	300	310	310	300	270	290	300	280	270	290	280	300
			B12	230	210	170	170	140	140					200	270	220	240	230	200	170	190	190	180	170	200	180	190	170	160	200	160	160	190	150
	alpha-MSH 10-6M	MC4R-Y35X_D37V 0	C01	710	620	510	510	400	420					480	520	470	430	380	360	380	350	330	390	320	340	320	310	330	340	330	340	400	320	320
			C02	920	840	710	580	590	550					610	590	610	530	520	560	480	500	480	490	480	530	450	470	490	450	510	480	450	460	430
			C03	900	860	730	610	570	500					670	600	570	520	530	490	500	520	490	480	470	470	430	470	440	450	460	450	450	450	450
		MC4R-Y35X_D37V 125 µg/ml G418	C04	510	420	390	390	350	350					410	400	360	350	310	330	330	320	270	270	270	270	290	260	280	290	270	280	260	290	300
			C05	420	370	360	340	300	290					340	330	340	260	260	280	290	290	290	260	250	270	240	250	230	250	250	230	230	250	280
			C06	480	380	360	320	320	300					330	330	300	320	300	310	260	250	260	240	270	240	230	290	270	230	220	230	210	220	220
	setmelanotide 10-6M	MC4R-Y35X_D37V 0	C07	870	780	690	650	520	540					630	620	610	560	530	490	480	490	460	440	410	420	380	420	420	410	400	450	410	410	390
			C08	850	780	720	630	590	550					650	660	650	630	560	530	500	510	490	520	480	500	490	480	520	440	460	500	430	450	420
			C09	970	830	780	710	650	580					680	610	650	640	540	500	510	470	480	470	490	440	510	480	450	450	490	470	450	470	460
		MC4R-Y35X_D37V 125 µg/ml G418	C10	520	450	390	370	310	350					380	430	360	390	340	320	310	320	330	290	290	310	290	270	260	280	290	280	300	290	280
			C11	480	410	300	290	290	280					340	330	350	320	300	290	280	260	310	260	260	240	270	250	260	240	270	280	250	240	270
			C12	350	280	240	230	240	190					240	240	240	230	170	210	190	200	190	200	190	180	170	180	190	180	180	200	210	160	170
	alpha-MSH 10-6M	MC4R-E61X 0	D01	480	440	400	370	280	330					330	310	290	260	270	260	260	230	260	260	270	280	240	250	240	220	260	260	260	260	220
			D02	580	530	480	440	360	390					440	390	400	340	360	370	320	310	310	330	320	300	300	300	300	300	270	320	260	310	290
			D03	680	550	490	460	420	390					470	490	400	420	370	330	330	330	360	340	330	320	350	340	310	330	290	300	320	310	310
		MC4R-E61X 125 µg/ml G418	D04	390	330	310	300	300	280					290	300	240	240	210	230	230	240	200	200	220	200	180	230	200	220	210	200	220	220	210
			D05	330	330	290	250	290	240					290	230	230	230	260	240	210	230	200	200	220	200	220	190	190	210	210	190	230	190	180
			D06	280	280	270	190	220	220					230	230	210	190	180	180	200	160	160	170	180	140	170	140	160	160	130	160	150	160	170
	setmelanotide 10-6M	MC4R-E61X 0	D07	640	580	510	440	380	390					430	440	420	380	380	320	340	290	320	300	310	270	290	280	280	290	290	300	290	260	260
			D08	550	520	440	430	400	340					450	430	390	370	400	390	310	330	360	300	330	300	310	300	310	310	290	290	280	290	270
			D09	520	430	360	340	320	280					330	310	270	300	280	360	270	290	250	250	280	250	240	250	260	230	230	230	230	220	270
		MC4R-E61X 125 µg/ml G418	D10	360	310	300	250	240	240					280	260	300	270	280	240	250	210	200	210	240	210	180	230	190	200	200	200	220	190	230
			D11	360	320	320	260	230	250					260	210	210	230	220	210	190	210	200	220	210	190	220	170	180	200	200	170	170	180	190
			D12	220	200	190	190	180	160					180	190	210	180	160	180	160	180	170	180	170	150	150	130	180	150	150	140	150	130	150
	alpha-MSH 10-6M	MC4R-W258X 0	E01	750	730	550	570	490	450					520	480	450	450	430	400	380	780	380	390	340	360	340	380	350	340	360	340	350	660	340
			E02	900	800	730	610	610	540					620	660	600	560	550	480	530	510	490	470	420	470	450	440	450	440	410	460	450	430	410
			E03	1440	1060	950	830	760	690					840	760	720	660	660	640	630	610	610	600	590	580	590	520	540	580	520	540	490	550	540
		MC4R-W258X 125 µg/ml G418	E04	630	510	460	480	380	300					440	440	430	410	430	450	500	470	420	430	480	410	410	450	410	430	380	390	400	390	380
			E05	560	480	420	380	390	340					420	440	480	420	450	470	430	450	410	430	380	360	380	410	410	380	370	360	360	350	400
			E06	570	550	440	380	370	320					420	460	400	460	430	450	470	430	430	450	410	360	370	410	400	390	390	360	330	350	400
	setmelanotide 10-6M	MC4R-W258X 0	E07	1150	1020	870	770	790	650					850	800	770	740	650	600	560	570	550	530	510	530	480	530	510	490	500	470	460	520	460
			E08	1100	940	870	800	700	650					790	740	730	710	630	590	590	580	610	540	520	540	580	510	500	510	490	470	500	490	460
			E09	1170	990	890	840	750	740					840	820	730	720	620	650	590	530	550	520	570	540	500	570	550	480	520	500	530	450	490
		MC4R-W258X 125 µg/ml G418	E10	590	540	460	470	390	380					530	540	550	570	530	490	490	390	460	430	400	410	400	400	420	420	390	370	420	400	370
			E11	580	540	460	430	390	370					430	440	520	540	490	480	450	450	400	390	440	400	350	340	340	430	390	360	380	370	370
			E12	490	430	400	340	320	310					450	490	480	460	410	400	420	400	400	330	390	410	400	320	380	350	320	330	320	310	330
	alpha-MSH 10-6M	MC4R-Q307X 0	F01	1000	840	740	680	600	540					690	700	640	630	780	550	590	550	580	520	570	510	540	510	500	500	560	510	510	530	470
			F02	1120	1020	880	740	700	640					780	760	750	730	700	710	750	690	680	650	620	640	610	610	580	580	610	550	590	590	570
			F03	1170	1040	920	880	810	710					920	890	850	820	850	840	820	820	780	800	760	760	720	710	730	700	680	690	640	680	670
		MC4R-Q307X 125 µg/ml G418	F04	530	490	430	390	350	320					460	420	450	380	440	500	450	480	490	470	480	440	450	450	410	430	390	440	400	380	400
			F05	460	430	350	370	320	320					400	410	450	440	490	430	420	430	390	380	350	340	390	380	380	380	340	320	300	340	320
			F06	480	420	410	330	350	340					440	430	400	410	370	430	470	380	410	380	360	360	370	340	380	300	330	370	360	360	320
	setmelanotide 10-6M	MC4R-Q307X 0	F07	1050	880	810	780	700	620					840	810	890	840	830	770	720	730	630	620	590	590	610	560	520	600	530	580	580	570	520
			F08	1210	1220	980	860	850	750					1110	1180	1080	1080	980	950	900	880	820	810	830	820	720	700	740	770	710	690	670	670	660
			F09	1180	1020	950	880	790	770					1080	1080	1090	1070	1010	980	910	910	870	830	760	750	700	690	730	720	660	720	610	680	690
		MC4R-Q307X 125 µg/ml G418	F10	610	560	450	420	420	380					620	660	620	660	590	580	550	510	500	490	430	440	470	460	430	410	410	420	400	420	410
			F11	460	460	370	360	380	310					480	520	530	560	500	540	470	440	410	410	430	430	430	410	380	390	380	410	370	320	360
			F12	420	350	320	320	300	270					440	470	550	570	600	540	480	480	430	470	420	450	390	390	390	360	370	390	370	370	370
	alpha-MSH 10-6M	pcDps 0	G01	860	690	660	520	480	510					530	480	520	470	410	430	410	420	360	370	360	380	350	360	350	370	330	360	350	350	390
			G02	970	880	810	690	610	580					680	630	610	530	550	520	480	490	450	450	470	420	480	430	440	450	450	460	450	440	440
			G03	910	810	730	690	630	570					670	600	630	580	500	490	440	500	470	420	460	430	440	450	440	420	410	390	440	450	390
		pcDps 125 µg/ml G418	G04	500	440	390	350	330	290					390	310	320	310	250	280	280	260	270	230	240	270	220	240	280	270	270	230	270	230	230
			G05	450	430	360	330	310	310					310	310	290	270	230	260	240	230	220	230	220	220	250	210	230	220	240	200	210	200	240
			G06	470	420	370	390	320	290					350	330	270	340	300	290	260	240	230	270	230	240	250	230	220	240	230	220	200	260	230
	setmelanotide 10-6M	pcDps 0	G07	1090	930	820	770	680	640					730	700	610	570	600	530	540	540	560	540	480	440	470	430	490	460	510	430	460	500	450
			G08	1250	1170	940	860	790	810					860	930	810	750	720	670	660	680	600	630	600	570	600	540	580	560	620	520	540	550	550
			G09	1150	1050	880	820	780	750					870	800	660	660	620	640	580	580	590	580	550	540	530	520	530	530	560	510	520	530	550
		pcDps 125 µg/ml G418	G10	450	460	360	360	340	330					350	340	300	310	250	280	310	250	270	260	230	240	230	220	250	260	210	250	240	270	240
			G11	420	350	330	290	320	270					290	270	280	210	230	230	320	250	200	200	220	220	210	180	240	180	220	190	220	200	190
			G12	320	280	250	230	230	210					240	210	190	210	230	160	190	170	180	160	160	220	170	190	170	170	180	190	190	180	160
			H01
			H02
			H03
			H04
			H05
			H06
			H07
			H08
			H09
			H10
			H11
			H12
GloSensor Area under the Curve
alpha-MSH
	MC4R-WT			MC4R-W16X			MC4R-Y35X_D37V			MC4R-E61X			MC4R-W258X			MC4R-Q307X
	Mean	SEM	n	Mean	SEM	n	Mean	SEM	n	Mean	SEM	n	Mean	SEM	n	Mean	SEM	n
0 µg/ml G418	1194157	90469	3	22043	1119	3	22660	1157	3	16222	813	3	25463	1347	3	29202	1530	3
125 µg/ml G418	1509370	152225	3	28274	2314	3	23631	1528	3	18918	1345	3	32856	2329	3	32710	2634	3
SM
	MC4R-WT			MC4R-W16X			MC4R-Y35X_D37V			MC4R-E61X			MC4R-W258X			MC4R-Q307X
	Mean	SEM	n	Mean	SEM	n	Mean	SEM	n	Mean	SEM	n	Mean	SEM	n	Mean	SEM	n
0 µg/ml G418	2145841	168834	3	26542	1410	3	23248	1226	3	15189	740	3	25038	1329	3	30001	1744	3
125 µg/ml G418	1717383	168312	3	24967	2272	3	22239	1595	3	17308	1222	3	31697	2121	3	35917	2897	3

## Sheet: NFAT°
untreated		Assay 1			Assay 2			Assay 3			Assay 4			Assay 5			Assay 6			Assay 7			Assay 8
MC4R-WT	basal	222900	265260	223440	137270	182160	224240	5650	10650	11200	104310	69120	60000	189720	184270	220200	80760	257340	209800	9370	14290	9120	74830	51170	59980
	alpha-MSH	3871470	4045270	4155530	477060	1468300	762710	92290	80870	59340*	437610	626320	2296790
	setmelanotide	3938970	4577820	2533780	1184540	804440	871110	30260*	88730	99800	485760	296240	451980
MC4R-W16X	basal	197310	335810	289930	201620	285330	289400	5590	27870	12520	73340	35860	71640	210060	294750	290460	79550	167600	371110	36870	27550	22330	179270	88440	51030
	alpha-MSH	441670	222530	377500	74280	285940	215700	14230	13650	22530	129110	106700	68350
	setmelanotide	225120	294120	178370	335370	179300	220450	26670	16500	21060	93020	115360	110610
MC4R-Y35X_D37V	basal	191390	214050	152390	146810	223140	294270	5080	16830	31870	78710	51600	37400	254240	565210	224480	116680	267510	314230	22400	42270	43380	100270	138810	82370
	alpha-MSH	163610	284360	198580	30660	514340	369260	21340	32640	22040	72450	53740	72450
	setmelanotide	481040	250980	204990	298480	265270	402640	11530	21820	15970	118370	180980	147980
MC4R-E61X	basal	187410	187050	177700	102520	172810	226690	11120	26340	36000	26830	43540	41150	197490	216350	296810	130460	216470	287010	39760	26750	59010	36910	79340	75350
	alpha-MSH	256340	304060	202740	11360	174650	163770	22160	29960	17960	44410	25310	35690
	setmelanotide	208410	181570	195650	375190	233090	241340	19030	18900	22350	85820	148240	168550
MC4R-W258X	basal	306880	182730	229060	149040	82900	177330	71900	66850	28570	462950	74430	65480	174910	162570	243410	56270	329840	132550	93710	157580	147330	57650	65150	65450
	alpha-MSH	202080	126170	148650	17570	146650	90410	59990	58020	31660	91260	64250	110360
	setmelanotide	244210	115440	124980	274370	279790	244740	26980	42460	26570	95080	95270	148240
MC4R-Q307X	basal	333850	246080	251550	382770	377980	506680	306100	591680	233020	63530	86220	130760	191090	324920	334820	251480	526570	425110	265320	824760	777900	86050	106910	187460
	alpha-MSH	211060	233460	433860	90960	402890	207030	408710	245670	434650	97520	55970	204490
	setmelanotide	1256770	220160	354890	476450	421140	451290	233100	250350	468290	146070	148330	214480
125 µg/ml G418		Assay 1			Assay 2			Assay 3			Assay 4			Assay 5			Assay 6			Assay 7			Assay 8
MC4R-WT	basal	221380	208540	322100	396960	408320	420960	245010	325510	173820	104300	168870	130880	125640	196810	386220	105780	113540	220490	565220	558400	464510	72560	46950	70080
	alpha-MSH	1925150	2477620	3229410	748180	959770	1061250	832770	1239680	1232220	879950	2907370	1011220
	setmelanotide	1622390	1721480	2469270	1123680	1166540	1029750	890690	1001070	972980	728580	680690	618520
MC4R-W16X	basal	249130	277480	225740	402090	394890	449300	406560	651380	349320	87600	78600	105090	192210	217220	274260	242810	246000	425580	593380	1358280	786320	114980	64250	84590
	alpha-MSH	147340	173720	168530	122230	361430	182180	231140	470510	271030	42830	175760	93060
	setmelanotide	201350	254650	277490	307070	190660	285440	270350	372100	329510	158360	82940	100950
MC4R-Y35X_D37V	basal	361470	201040	165490	398790	416450	464590	450330	386070	235810	82050	104620	159850	279570	260110	325110	193690	451990	392980	381160	566400	742400	108510	84760	119200
	alpha-MSH	190300	229540	208350	474460	331400	402180	221260	426180	749200	119110	240570	94240
	setmelanotide	276300	323500	171870	410460	265750	224130	258520	628530	469330	157790	63530	100110
MC4R-E61X	basal	314940	213220	397880	246230	396060	339780	222480	514510	352560	352890	74780	103320	556030	324440	209180	274990	472380	563460	205530	499580	480320	54370	99400	121100
	alpha-MSH	196210	325940	151090	431730	224760	198300	215700	363800	362130	100130	237730	117850
	setmelanotide	236240	440370	195650	430550	175060	167430	159350	399680	289850	35790	245460	121460
MC4R-W258X	basal	161870	151890	451380	188400	696940	222580	294830	303130	536200	74950	109670	107530	258510	257590	264850	167330	297580	461510	325250	459430	392470	56270	83180	62890
	alpha-MSH	314650	136350	98050	198390	114430	186060	276410	541830	438960	89620	84110	114920
	setmelanotide	122490	197120	154280	374370	305560	116660	131090	408540	180650	54970	60620	81270
MC4R-Q307X	basal	452640	320680	717340	428710	629440	857780	916410	1019370	1058860	204070	330420	198200	405270	386360	411380	445280	425900	658430	769730	1093940	1064480	277210	191210	312520
	alpha-MSH	372780	289790	287260	500220	373590	288870	853880	929980	830080	185750	403680	194500
	setmelanotide	292060	574610	311000	944640	621730	357580	473520	1447000	401930	261480	99500	340270

## Sheet: HiBiT°
cell surface expression
	MC4R-WT
	Assay 1			Assay 2			Assay 3			Assay 4
0 µg/ml G418	561220	587570	1684770*	63130	74560	179160*	228520	249460	211170	2268880	1187480	504870
125 µg/ml G418	943020	798800	538940	340910*	186430	90390	228100	213940	199840	1489850	1558460	1213770
	MC4R-W16X
	Assay 1			Assay 2			Assay 3			Assay 4
0 µg/ml G418	3820	4870	6470	360	410	410	660	520	420	2770	3930	2520
125 µg/ml G418	1780	1970	1500	1520	590	550	620	700	1510	3080	4450	1510
	MC4R-Y35X_D37V
	Assay 1			Assay 2			Assay 3			Assay 4
0 µg/ml G418	23330*	7930	5270	1130	1200	640	5940	26850*	7640	3960	4660	10570
125 µg/ml G418	9030	7630	9450	2240	2420	16550*	13560	14880	12730	2790	4320	2830
	MC4R-E61X
	Assay 1			Assay 2			Assay 3			Assay 4
0 µg/ml G418	18660	15250	24910	1150	2390	1580	18240	24180	40050	16270	19460	14680
125 µg/ml G418	26070	25840	28690	2830	3440	3490	52660	58230	41530	24050	17280*	29510
	MC4R-W258X
	Assay 1			Assay 2			Assay 3			Assay 4
0 µg/ml G418	472200	422910	508280	12100	1710	5370	614560	794150	1168790	1347500	1515760	781260
125 µg/ml G418	349400	527680	376700	34560	19350	21790	1513690	1389590	710500*	824060	1363360	925630
	MC4R-Q307X
	Assay 1			Assay 2			Assay 3			Assay 4
0 µg/ml G418	1054780	1146480		187200	153150	94400	3100840	2209420	1552420	1461700	1030820	1059360
125 µg/ml G418	1069310	1220980	977650	173970	174350	194690	3408980	4126190	4554770	1178640	1097650	1205540
total expression
	MC4R-WT
	Assay 1			Assay 2			Assay 3			Assay 4
0 µg/ml G418	2223310	2678910	2222690*	891060	1071060	1264370*	1847640	2578820	2536560	1459510	1476000	1382990
125 µg/ml G418	516560	377350*	511020	1001120*	219870	185960	1538270	671350	894270	1123420	1107110	1857540
	MC4R-W16X
	Assay 1			Assay 2			Assay 3			Assay 4
0 µg/ml G418	11280	39130*	9090	3460	3850	2510	3270	5130	2840	5710	4780	4840
125 µg/ml G418	9570	10350	16850	4290	4630	4770	5690	5510	5770	9450	6400	9360
	MC4R-Y35X_D37V
	Assay 1			Assay 2			Assay 3			Assay 4
0 µg/ml G418	29130*	22210	15640	3200	7300	9130	7050	13790*	13820	6300	8890	8220
125 µg/ml G418	29780	30370	17620*	12720	7300	15210*	11790	16140	44610*	12540	5260	6340
	MC4R-E61X
	Assay 1			Assay 2			Assay 3			Assay 4
0 µg/ml G418	38870	62520	54880	34970	4900	17270	30660	30860	29070	25570	21390	19160
125 µg/ml G418	62600	27000*	63510	13490	9940	12600	24190	23270	20060	13350	43070*	21830
	MC4R-W258X
	Assay 1			Assay 2			Assay 3
0 µg/ml G418	1406080	1400340	1514950	10500	20250	15890	1645570	1662640	911270
125 µg/ml G418	1055160	1026400	1172670	40980*	101020	109540	536180	889180	684310
	MC4R-Q307X
	Assay 1			Assay 2			Assay 3			Assay 4
0 µg/ml G418	3377440	4761370*	3528710	976380	1240110	1640690	1959060	2014670	2345200	3143520	1947120	2150240
125 µg/ml G418	3675480	2427180	3175900	2213280	1903710	2058950	2639210	2049580	1921240	1813000	2207250	2013130
percentage of untreated for cell surface expression
	MC4R-W16X
	Assay 1			Assay 2			Assay 3			Assay 4
	78.65	87.04	66.27	67.16	26.07	24.3	27.39	30.93	66.72	136.08	196.61	66.72
	MC4R-Y35X_D37V
	Assay 1			Assay 2			Assay 3			Assay 4
	184.51	155.91	193.09	45.77	49.45		277.07	304.05	260.11	57.01	88.27	57.83
	MC4R-E61X
	Assay 1			Assay 2			Assay 3			Assay 4
	158.95	157.54	174.92	17.25	20.97	21.28	321.06	355.02	253.21	146.63		179.92
	MC4R-W258X
	Assay 1			Assay 2			Assay 3			Assay 4
	54.85	82.83	59.13	5.43	3.04	3.42	237.61	218.13		129.36	214.01	145.3
	MC4R-Q307X
	Assay 1			Assay 2			Assay 3			Assay 4
	90.13	102.91	82.4	14.66	14.7	16.41	287.33	347.79	383.91	99.34	92.52	101.61
percentage of untreated for total expression
	MC4R-W16X
	Assay 1			Assay 2			Assay 3			Assay 4
	185.47	200.58	326.55	83.14	89.73	92.44	110.27	106.78	111.82	183.14	124.03	181.4
	MC4R-Y35X_D37V
	Assay 1			Assay 2			Assay 3			Assay 4
	247	251.89		105.5	60.55	126.15	97.79	133.87		104.01	43.63	52.59
	MC4R-E61X
	Assay 1			Assay 2			Assay 3			Assay 4
	202.96		205.91	43.74	32.23	40.85	78.43	75.45	65.04	43.28	139.64	70.78
	MC4R-W258X
	Assay 1			Assay 2			Assay 3
	110.58	107.57	122.9		10.59	11.48	56.19	93.19	71.72
	MC4R-Q307X
	Assay 1			Assay 2			Assay 3			Assay 4
	166.22	109.77	143.63	100.09	86.09	93.11	119.36	92.69	86.89	81.99	99.82	91.04
